# Supplementary material for: Hesperidin and Naringin Improve Broiler Meat Fatty Acid Profile and Modulate the Expression of Genes Involved in Fatty Acid β-oxidation and Antioxidant Defense in a Dose Dependent Manner
Source: Foods. 2021 Mar 31;10(4):739. doi: 10.3390/foods10040739 (PMC8065613; doi:10.3390/foods10040739)
Supplement: Supplementary file 1 [file foods-10-00739-s001.zip]

Archive with 2 entries (2 files):
- supplementary_Table S1.xlsx
- supplementary_Table S2.xlsx
