# Supplementary material for: Hesperidin and Naringin Improve Broiler Meat Fatty Acid Profile and Modulate the Expression of Genes Involved in Fatty Acid β-oxidation and Antioxidant Defense in a Dose Dependent Manner
Source: Foods. 2021 Mar 31;10(4):739. doi: 10.3390/foods10040739 (PMC8065613; doi:10.3390/foods10040739)
Supplement: Supplementary file 1 [file foods-10-00739-s001.zip › supplementary_Table S1.xlsx]

## Sheet: Suppl Table S1
Supplementary Table S1: Review of genes found to be differentially regulated in the liver in response to hesperidin and/or naringin or their aglycones, hesperetin and naringenin, or to citrus fruit extracts containing them. Compound supplemented, gene affected, tissue or cell type, species and disease model (if relevant) studied, mode of regulation (up or down), gene function and corresponding ci…
Flavonoids supplemented	Gene affected	Tissue (mRNA unless otherwise stated)	Species	Model	Up/Down	Gene function	Reference
Glucosyl hesperidin	SREBF1	liver	mouse	obesity	Down	Lipogenesis	Ohara et al., 2015
Glucosyl hesperidin	FAS	liver	mouse	obesity	Down	FA synthesis	Ohara et al., 2015
Citrange fruit extracts	PPARg	liver	mouse	obesity	Down	Adipocyte differentiation + Lipid & Glucose homeostasis	Lu et al., 2013
Citrange fruit extracts	AP2	liver	mouse	obesity	Down	Adipocyte differentiation, lipid and glucose homeostasis	Lu et al., 2013
Citrange fruit extracts	ACC	liver	mouse	obesity	Down	Adipocyte differentiation, lipid and glucose homeostasis	Lu et al., 2013
Citrange fruit extracts	FAS	liver	mouse	obesity	Down	FA synthesis	Lu et al., 2013
Citrange fruit extracts	LXRβ	liver	mouse	obesity	Down	Metabolic dysfunction	Lu et al., 2013
Citrange fruit extracts	LPL	liver	mouse	obesity	Down	Metabolic dysfunction	Lu et al., 2013
Citrange fruit extracts	APOE	liver	mouse	obesity	Down	Lipid transport	Lu et al., 2013
Citrange fruit extracts	ABCG1	liver	mouse	obesity	Up	Metabolic dysfunction	Lu et al., 2013
Hesperetin	ABCA1	liver	mouse	mouse macrophages	Up	HDL and cholesterol metabolism	Iio et al., 2012
Hesperetin	LxRα	liver (protein activity)	mouse	mouse macrophages	Up	HDL metabolism + cholesterol + transcript	Iio et al., 2012
Hesperetin	PPARg	liver (protein activity)	mouse	mouse macrophages	Up	Adipocyte differentiation + Lipid & Glucose homeostasis	Iio et al., 2012
Hesperidin	RBP	liver	rat	high fat diet	Down	Lipid metabolism	Wang et al., 2011
Hesperidin	C-FABP	liver	rat	high fat diet	Down	Lipid metabolism	Wang et al., 2011
Hesperidin	H-FABP	liver	rat	high fat diet	Down	Lipid metabolism	Wang et al., 2011
Hesperidin or naringin	IFNγ	Peripheral blood monocytes	rat	high fat diet	Down	Inflammation	Leray et al., 2011
Hesperidin or naringin	IL2	Peripheral blood monocytes	rat	high fat diet	Down	Inflammation	Leray et al., 2011
Glucosyl hesperidin	FAS	liver	rat	high fat diet	Down	FA synthesis	Mitsuzumi et al., 2011
Glucosyl hesperidin	SREBP1C	liver	rat	high fat diet	Down	Lipogenesis	Mitsuzumi et al., 2011
Glucosyl hesperidin	CPT1-L	liver	rat	high fat diet	Up	FA β-oxidation	Mitsuzumi et al., 2011
Glucosyl hesperidin	CPT2	liver	rat	high fat diet	Up	FA β-oxidation	Mitsuzumi et al., 2011
Glucosyl hesperidin	PPARα	liver	rat	high fat diet	Up	peroxisomal FA β-oxidation	Mitsuzumi et al., 2011
Hesperidin	CYP4503A	liver	rat	high lipid diet	Down		Lu and Qian, 2004
Hesperetin	Cyp2b9	liver	mouse	high fat diet	Down		Hoek-van den Hil et al., 2015
Naringin	PPARα	liver	mouse	high fat diet	Up	peroxisomal FA β-oxidation	Pu et al., 2012
Naringin	SREBP1C	liver	mouse	high fat diet	Down	Lipogenesis	Pu et al., 2012
Naringin	FAS	liver	mouse	high fat diet	Down	FA synthesis	Pu et al., 2012
Naringin	ACCα	liver	mouse	high fat diet	Down	Adipocyte differentiation, lipid and glucose homeostasis	Pu et al., 2012
Naringin	PPARg	liver	mouse	high fat diet	Down	Adipocyte differentiation + Lipid & Glucose homeostasis	Pu et al., 2012
Naringin	AP2	liver	mouse	high fat diet	Down	Adipocyte differentiation, lipid and glucose homeostasis	Pu et al., 2012
Naringin	PPARα	liver	mouse	high fat diet	Up	peroxisomal FA β-oxidation	Pu et al., 2012
Naringin	CPT1a	liver	mouse	high fat diet	Up	FA β-oxidation	Pu et al., 2012
Naringin	ACOX2	liver	mouse	high fat diet	Up	FA β-oxidation	Pu et al., 2012
Naringin	UCP2	liver	mouse	high fat diet	Down	response to FA/glucose	Pu et al., 2012
Naringin	SCD1	liver	mouse	high fat diet	Down	FA synthesis	Pu et al., 2012
Naringin	PEPCK	liver	mouse	high fat diet	Down	FA synthesis	Pu et al., 2012
Naringin	G6Pase	liver	mouse	high fat diet	Down	Glucose metabolism	Pu et al., 2012
Naringin	SOD	liver	rabbit	high cholesterol diet	Up	Antioxidants	Jeon et al., 2002
Naringin	CAT	liver	rabbit	high cholesterol diet	Up	Antioxidants	Jeon et al., 2002
Naringin	GSH-Px	liver	rabbit	high cholesterol diet	Up	Antioxidants	Jeon et al., 2002
Naringin	vitamin E	plasma	rabbit	high cholesterol diet	Up	antioxidant	Jeon et al., 2002
Naringin and Naringenin	ACAT	liver	rabbit	high cholesterol diet	Down	Cholesterol homeostasis, cholesterol esterification	Lee et al., 2001
Naringenin	TNFa	liver	rat	high cholesterol diet	Down	Pro-inflammatory	Chtourou et al., 2015
Naringenin	IL1β	liver	rat	high cholesterol diet	Down	Inflammation	Chtourou et al., 2015
Naringenin	IL6	liver	rat	high cholesterol diet	Down	Inflammation	Chtourou et al., 2015
Naringenin	iNOS	liver	rat	high cholesterol diet	Down	Inflammation	Chtourou et al., 2015
Naringenin	MMP2, 9	liver	rat	high cholesterol diet	Down	Inflammation	Chtourou et al., 2015
Naringenin	EmR1	liver	rat	high cholesterol diet	Down	Inflammation	Chtourou et al., 2015
Naringenin	PGC1a (PPARgC1a)	liver	mouse	healthy	Up	De novo lipogenesis + FA oxidation + Gluconeogenesis	Assini et al., 2015
Naringenin	Cpt1a	liver	mouse	healthy	Up	FA β-oxidation	Assini et al., 2015
Naringenin	Srebf1c	liver	mouse	healthy	Down	De novo lipogenesis, Gluconeogenesis	Assini et al., 2015
Naringenin	Srebf1	adipose tissue + liver + muscle	mouse	ovariectomized	Up	De novo lipogenesis, Gluconeogenesis	Ke et al., 2015
Naringenin	Sc41	adipose tissue + liver + muscle	mouse	ovariectomized	Down	De novo lipogenesis + FA oxidation + Gluconeogenesis	Ke et al., 2015
Naringenin	Cpt1a	adipose tissue + liver + muscle	mouse	ovariectomized	Up	De novo lipogenesis + FA oxidation + Gluconeogenesis	Ke et al., 2015
Naringenin	ACOX1	adipose tissue + liver + muscle	mouse	ovariectomized	Down	De novo lipogenesis + FA oxidation + Gluconeogenesis	Ke et al., 2015
Naringenin	PPARgC1A	adipose tissue + liver + muscle	mouse	ovariectomized	Up	De novo lipogenesis + FA oxidation + Gluconeogenesis	Ke et al., 2015
Naringenin	Pck2	adipose tissue + liver + muscle	mouse	ovariectomized	Up	De novo lipogenesis + FA oxidation + Gluconeogenesis	Ke et al., 2015
Naringenin	PPARg	liver	mouse	high fat diet	Up	Adipocyte differentiation + Lipid & Glucose homeostasis	Zar Kalai et al., 2013
Naringenin	PPARα	liver	mouse	high fat diet	Up	peroxisomal FA β-oxidation	Zar Kalai et al., 2013
Naringenin	FAS	liver	mouse	high fat diet	Down	FA synthesis	Zar Kalai et al., 2013
Naringenin	Cpt1	liver	mouse	high fat diet	Up	Liver metabolism	Zar Kalai et al., 2013
Naringenin and hesperetin	activity of enzymes involve in FA beta-oxidation	liver	mouse	healthy	Up	FA β-oxidation	Huong et al., 2006
Naringenin and hesperetin	peroxisomal FA oxidation	liver	mouse	healthy	Up	FA β-oxidation	Huong et al., 2006
Naringenin and hesperetin	CROT	liver	mouse	healthy	Up	FA β-oxidation	Huong et al., 2006
Naringenin and hesperetin	ACOX1	liver	mouse	healthy	Up	FA β-oxidation	Huong et al., 2006
Naringenin and hesperetin	HAOHA (3-hetoacyloenzymeA thialoze)	liver	mouse	healthy	Up	FA β-oxidation	Huong et al., 2006
Naringenin and hesperetin	EHHADH	liver	mouse	healthy	Up	FA β-oxidation	Huong et al., 2006
Naringenin and hesperetin	CPT2	liver	mouse	healthy	Up	FA β-oxidation	Huong et al., 2006
Naringenin and hesperetin	Cyp4A10	liver	mouse	healthy	Up	FA β-oxidation	Huong et al., 2006
Naringenin	CYP4A11/22	in vitro cultured hepatocytes	human + rat	in vitro	Up		Goldwasser et al., 2010
Naringenin	ACOX0	in vitro cultured hepatocytes	human + rat	in vitro	Up	FA β-oxidation	Goldwasser et al., 2010
Naringenin	UCP1	in vitro cultured hepatocytes	human + rat	in vitro	Up	response to FA/glucose	Goldwasser et al., 2010
Naringenin	APOA1	in vitro cultured hepatocytes	human + rat	in vitro	Up	Cholesterol transport	Goldwasser et al., 2010
Naringenin	PPARg	in vitro cultured hepatocytes	human + rat	in vitro	Up	Adipocyte differentiation + Lipid & Glucose homeostasis	Goldwasser et al., 2010
Naringenin	FAS	in vitro cultured hepatocytes	human + rat	in vitro	Down	FA synthesis	Goldwasser et al., 2010
Naringenin	ABCA1	in vitro cultured hepatocytes	human + rat	in vitro	Down	HDL and cholesterol metabolism	Goldwasser et al., 2010
Naringenin	ABCG1	in vitro cultured hepatocytes	human + rat	in vitro	Down	Metabolic dysfunction	Goldwasser et al., 2010
Naringenin	HMGR	in vitro cultured hepatocytes	human + rat	in vitro	Down	cholesterol biosynthesis	Goldwasser et al., 2010
Naringenin	LxR-a	in vitro cultured hepatocytes	human + rat	in vitro	Down	Lipogenesis	Goldwasser et al., 2010
Naringenin	PGC1a (PPARgC1a)	in vitro cultured hepatocytes	human + rat	in vitro	Up	De novo lipogenesis + FA oxidation + Gluconeogenesis	Goldwasser et al., 2010
Naringenin	PPARα	plasma and liver (protein expression)	rat	healthy	Up	peroxisomal FA β-oxidation	Cho et al., 2011
Naringenin	CPT1	plasma and liver (protein expression)	rat	healthy	Up	FA oxidation	Cho et al., 2011
Naringenin	UCP2	plasma and liver (protein expression)	rat	healthy	Up	response to FA/glucose	Cho et al., 2011
Naringenin	eNOS	liver	rat	high fructose diet	Up	Immune function	Kannappan et al., 2010
Hesperidin and naringin	GCK (Glucokinase)	liver	mouse	type-2 diabetes	Up	Glucose metabolism	Jung et al., 2006
Hesperidin and naringin	PEPCK	liver	mouse	type-2 diabetes	Down	FA synthesis	Jung et al., 2006
Hesperidin and naringin	G6Pase	liver	mouse	type-2 diabetes	Down	Glucose metabolism	Jung et al., 2006
Hesperidin and naringin	PPARg	liver	mouse	type-2 diabetes	Up	Adipocyte differentiation + Lipid & Glucose homeostasis	Jung et al., 2006
Hesperidin and naringin	GLUT4	liver	mouse	type-2 diabetes	Up	Glucose uptake	Jung et al., 2006
Hesperidin and naringin	CPT activity	liver	mouse	type-2 diabetes	Down		Jung et al., 2006
Hesperidin and naringin	HMG-CoA	liver (enzymatic activity)	mouse	type-2 diabetes	Down	ketogenesis	Jung et al., 2006
Hesperidin and naringin	ACAT	liver	mouse	type-2 diabetes	Down	Cholesterol homeostasis, cholesterol esterification	Jung et al., 2006
Hesperidin and naringin	PAP	liver	mouse	type-2 diabetes	Down	lipid flux	Jung et al., 2006
Hesperidin and naringin	GLUT2	liver (protein)	mouse	type-2 diabetes	Down	Glucose transport	Jung et al., 2006
Naringenin	Bax	liver (mRNA and protein)	rat	streptozotocin induced diabetes	Down	Apoptosis	Kapoor and Kakkar, 2014
Naringenin	BCL-2	liver (mRNA and protein)	rat	streptozotocin induced diabetes	Up	Apoptosis	Kapoor and Kakkar, 2014
Naringenin	CASP3	liver mRNA	rat	streptozotocin induced diabetes	Down	Apoptosis	Kapoor and Kakkar, 2014
Naringenin	CASP9	liver mRNA	rat	streptozotocin induced diabetes	Down	Apoptosis	Kapoor and Kakkar, 2014
Naringenin	AIF	liver mRNA	rat	streptozotocin induced diabetes	Down	Apoptosis	Kapoor and Kakkar, 2014
Naringenin	EndoG	liver mRNA	rat	streptozotocin induced diabetes	Down	Apoptosis	Kapoor and Kakkar, 2014
Naringenin	Catalase activity	liver (enzymatic activity)	rat	streptozotocin induced diabetes	Up	Antioxidant	Kapoor and Kakkar, 2014
Naringenin	SOD activity	liver (enzymatic activity)	rat	streptozotocin induced diabetes	Up	Lipid peroxidation-antioxidant	Kapoor and Kakkar, 2014
Naringenin	GPx activity	liver (enzymatic activity)	rat	streptozotocin induced diabetes	Up	Antioxidant	Kapoor and Kakkar, 2014
Naringenin	GCK (Glucokinase)	liver (enzymatic activity)	rat	streptozotocin induced diabetes	Up	Glucose metabolism	Kapoor and Kakkar, 2014
Naringenin	G6Pase activity	liver (enzymatic activity)	rat	streptozotocin induced diabetes	Up	Glucose metabolism	Kapoor and Kakkar, 2014
Naringenin	Bcl2	hepatocute in vitro cultures	rat	in vitro	Up	Apoptosis	Kapoor et al., 2013
Naringenin	Bax	hepatocute in vitro cultures	rat	in vitro	Down	Apoptosis	Kapoor et al., 2013
Naringenin	GPx	hepatocute in vitro cultures	rat	in vitro	Up	Antioxidant	Kapoor et al., 2013
Naringenin	GR	hepatocute in vitro cultures	rat	in vitro	Up	Antioxidant	Kapoor et al., 2013
Naringenin	MnSOD	hepatocute in vitro cultures	rat	in vitro	Down	Antioxidant	Kapoor et al., 2013
Naringenin	CuZu-SOD	hepatocute in vitro cultures	rat	in vitro	Down	Antioxidant	Kapoor et al., 2013
Naringenin	CASP3	hepatocute in vitro cultures	rat	in vitro	Down	Apoptosis	Kapoor et al., 2013
Naringenin	CASP9	hepatocute in vitro cultures	rat	in vitro	Down	Apoptosis	Kapoor et al., 2013
Flavonoids	iNOS	liver	review	review	Down	Inflammation	González-Gallego et al., 2007
Flavonoids	COX2	liver	review	review	Down	Inflammatory	González-Gallego et al., 2007
Flavonoids	NFκB	liver	review	review	Down	Inflammation	González-Gallego et al., 2007
Flavonoids	AP1	liver	review	review	Down	Inflammatory	González-Gallego et al., 2007
Flavonoids	NF-E2 (NrF2)	liver	review	review	Down	Inflammation	González-Gallego et al., 2007
Naringenin and hesperetin	COX3	liver	mouse	healthy	Down	Inflammation	Huong et al., 2006
Neohesperidin dihydrochalcone	iNOS	liver (in vivo)/hepatocytes (in vitro)	rat	CCL4 -induced oxidative liver damage	Down	Inflammation	Hu et al., 2014
Neohesperidin dihydrochalcone	CAT	liver (in vivo)/hepatocytes (in vitro)	rat	CCL4 -induced oxidative liver damage	Up	Antioxidant	Hu et al., 2014
Neohesperidin dihydrochalcone	T-SOD	liver (in vivo)/hepatocytes (in vitro)	rat	CCL4 -induced oxidative liver damage	Up	Antioxidant	Hu et al., 2014
Neohesperidin dihydrochalcone	GP-x	liver (in vivo)/hepatocytes (in vitro)	rat	CCL4 -induced oxidative liver damage	Up	Antioxidant	Hu et al., 2014
Neohesperidin dihydrochalcone	GSH	liver (in vivo)/hepatocytes (in vitro)	rat	CCL4 -induced oxidative liver damage	Up	Antioxidant	Hu et al., 2014
Neohesperidin dihydrochalcone	NFκB	liver (in vivo)/hepatocytes (in vitro)	rat	CCL4 -induced oxidative liver damage	Down	Inflammation	Hu et al., 2014
Neohesperidin dihydrochalcone	IL-6	liver (in vivo)/hepatocytes (in vitro)	rat	CCL4 -induced oxidative liver damage	Down	Inflammation	Hu et al., 2014
Neohesperidin dihydrochalcone	CASP3	liver (in vivo)/hepatocytes (in vitro)	rat	CCL4 -induced oxidative liver damage	Down	Apoptosis	Hu et al., 2014
Neohesperidin dihydrochalcone	CASP8	liver (in vivo)/hepatocytes (in vitro)	rat	CCL4 -induced oxidative liver damage	Down	Apoptosis	Hu et al., 2014
Hesperdin	iNOS	liver	rat	dimethylnitrosamine-induced liver fibrosis	Down	Inflammation	Elshazly and Mahmoud, 2014
Hesperdin	aSMA	liver	rat	dimethylnitrosamine-induced liver fibrosis	Down		Elshazly and Mahmoud, 2014
Hesperdin	CASP3	liver	rat	dimethylnitrosamine-induced liver fibrosis	Down	Apoptosis	Elshazly and Mahmoud, 2014
Hesperdin	NFκB	liver	rat	CCL4 induced liver fibrosis	Down	Inflammation	Pérez-Vargas et al., 2014
Hesperdin	TGFβ	liver	rat	CCL4 induced liver fibrosis	Down	Growth, differentiation, immune function	Pérez-Vargas et al., 2014
Hesperdin	CTGF	liver	rat	CCL4 induced liver fibrosis	Down	Fibrosis	Pérez-Vargas et al., 2014
Hesperdin	IL1β	liver	rat	CCL4 induced liver fibrosis	Down	Inflammation	Pérez-Vargas et al., 2014
Hesperdin	IL10	liver	rat	CCL4 induced liver fibrosis	Up	Inflammation	Pérez-Vargas et al., 2014
Hesperdin	Bcl2	liver	mouse	liver injury	Down	Apoptosis	Chen et al., 2013
Hesperdin	Bax	liver	mouse	liver injury	Up	Apoptosis	Chen et al., 2013
Hesperdin	lipid peroxidation	liver	mouse	liver injury	Down	Lipid peroxidation-antioxidant	Chen et al., 2013
Hesperdin	SOD	liver	mouse	liver injury	Up	Lipid peroxidation-antioxidant	Chen et al., 2013
Hesperdin	GSH-Px	liver	mouse	liver injury	Up	Lipid peroxidation-antioxidant	Chen et al., 2013
Hesperdin	MDA	liver	mouse	liver injury	Up	Lipid peroxidation-antioxidant	Chen et al., 2013
Hesperdin	HO-1 (Heme Oxygenase 1)		human	human cell line	Up	Antioxidant + Antiapoptotic	Chen et al., 2010
Hesperdin	Nrf2	nuclear trans	human	human cell line	Up	Antioxidant, Antiapoptotic	Chen et al., 2010
Hesperdin	ERK 1/2	extracellular signal	human	human cell line	Up	Antioxidant + Antiapoptotic	Chen et al., 2010
Naringenin	TNFa	liver	rat	CCL4 induced liver inflammation	Down	Pro-inflammatory	Esmaeili and Alilou, 2014
Naringenin	iNOS	liver	rat	CCL4 induced liver inflammation	Down	Inflammation	Esmaeili and Alilou, 2014
Naringenin	COX-2	liver	rat	CCL4 induced liver inflammation	Down	Pro-inflammatory	Esmaeili and Alilou, 2014
Naringenin	Nrf2	nuclear trans / liver	rat	CCL4 induced liver inflammation	Up	Antioxidant, Antiapoptotic	Esmaeili and Alilou, 2014
Naringenin	HO-1 (Heme Oxygenase 1)	liver	rat	CCL4 induced liver inflammation	↑	Pro-inflammatory	Esmaeili and Alilou, 2014
Naringenin	NQO1	liver	rat	CCL4 induced liver inflammation	↑	Inflammation	Esmaeili and Alilou, 2014
Naringenin	GST-a3	liver	rat	CCL4 induced liver inflammation	↑	Pro-inflammatory	Esmaeili and Alilou, 2014
Naringenin	Smad3	hepatic cell line cultures	rat	hepatic cell line + TGF-β1	Down	Growth, differentiation, immune function	Lin et al., 2006
Naringenin	PAI1	hepatic cell line cultures	rat	hepatic cell line + TGF-β2	Down	Fibrinolysis, cell migration, protease inhibitor	Lin et al., 2006
Naringenin	FN (fibronectin)	hepatic cell line cultures	rat	hepatic cell line + TGF-β3	Down		Lin et al., 2006
Naringenin	COL1A1	hepatic cell line cultures	rat	hepatic cell line + TGF-β4	Down	Collagen	Lin et al., 2006
Hesperetin	Bax	mammary glands	rat	cancer	Down		Cho et al., 2011
Hesperetin	BCL2	mammary glands	rat	cancer	Up		Cho et al., 2011
Hesperidin	NFκB	in vitro cancer cell line (enzymatic activity)	human	cancer cell line	Down	Inflammation	Lee et al., 2010
Hesperidin	AP1	in vitro cancer cell line (enzymatic activity)	human	cancer cell line	Down	Inflammatory	Lee et al., 2010
Hesperidin	MMP9	in vitro cancer cell line (mRNA)	human	cancer cell line	Down	Inflammation	Lee et al., 2010
Hesperidin and cyclodextrin-clathrated hesperetin	PPARα		rat	type 2 diabetes	Up	peroxisomal FA β-oxidation	Akiyama et al., 2009
Hesperidin and cyclodextrin-clathrated hesperetin	PPARg		rat	type 2 diabetes	Up	Adipocyte differentiation + Lipid & Glucose homeostasis	Akiyama et al., 2009
Hesperidin and cyclodextrin-clathrated hesperetin	HMG-CoA reductase (HMGR)		rat	type 2 diabetes	Down	cholesterol biosynthesis	Akiyama et al., 2009
Hesperidin and cyclodextrin-clathrated hesperetin	ACAT1, 2		rat	type 2 diabetes	Down	FA β-oxidation	Akiyama et al., 2009
Hesperidin and cyclodextrin-clathrated hesperetin	LDLR		rat	type 2 diabetes	Up	LDL endocytosis	Akiyama et al., 2009
Hesperidin	MMP9		human	human cancer cell line	Down	Inflammation	Yeh et al., 2009
Hesperetin	SCD1	primary hepatocytes in vitro	rat	primary hepatocyte in vitro	Down	FA synthesis	Nichols et al., 2011
Hesperetin	LDLR	hepatic cell line cultures	human	HepG2 hepatocytes in vitro	Up	LDL endocytosis	Morin et al., 2008
Naringin	AHH	liver	mouse	healthy	Down	cell growth and differentiation	Ueng et al., 1999
Naringin	Cyp1A1	liver	mouse	healthy	Down	Xenobiotic and endogenous agent (e.g. PUFA) metabolism	Ueng et al., 1999
Naringin	Cyp1A2	liver	mouse	healthy	Down	Xenobiotic and endogenous agent (e.g. PUFA) metabolism	Ueng et al., 1999
Naringenin	Cyp1A1	in vitro hepatocytes	mouse	Hepa-1c1c7 cells in vitro	Up	Xenobiotic and endogenous agent (e.g. PUFA) metabolism	Ji et al., 2004

## Sheet: References for Suppl Table S1
References
Akiyama, S., Katsumata, S.I., Suzuki, K., Nakaya, Y., Ishimi, Y., Uehara, M., 2009. Hypoglycemic and hypolipidemic effects of hesperidin and cyclodextrin-clathrated hesperetin in Goto-Kakizaki rats with type 2 diabetes. Bioscience, Biotechnology and Biochemistry 73, 2779-2782.
Assini, J.M., Mulvihill, E.E., Burke, A.C., Sutherland, B.G., Telford, D.E., Chhoker, S.S., Sawyez, C.G., Drangova, M., Adams, A.C., Kharitonenkov, A., Pin, C.L., Huff, M.W., 2015. Naringenin prevents obesity, hepatic steatosis, and glucose intolerance in male mice independent of fibroblast growth factor 21. Endocrinology 156, 2087-2102.
Chen, M.C., Ye, Y.I.Y.I., Guang, J.I., Jian-Wen, L.I.U., 2010. Hesperidin upregulates heme oxygenase-1 to attenuate hydrogen peroxide-induced cell damage in hepatic L02 cells. Journal of Agricultural and Food Chemistry 58, 3330-3335.
Chen, X.J., Wang, C., Shu, K.G., Lei, J., Nie, H., Zhang, Y.X., Gong, Q., 2013. Effect of hesperidin pretreatment on the expression of apoptosis-related genes in the liver of mice with acetaminophen-induced acute liver injury. World Chinese Journal of Digestology 21, 1278-1285.
Cho, K.W., Kim, Y.O., Andrade, J.E., Burgess, J.R., Kim, Y.C., 2011. Dietary naringenin increases hepatic peroxisome proliferators-activated receptor α protein expression and decreases plasma triglyceride and adiposity in rats. European Journal of Nutrition 50, 81-88.
Chtourou, Y., Slima, A.B., Makni, M., Gdoura, R., Fetoui, H., 2015. Naringenin protects cardiac hypercholesterolemia-induced oxidative stress and subsequent necroptosis in rats. Pharmacological Reports 67, 1090-1097.
Elshazly, S.M., Mahmoud, A.A.A., 2014. Antifibrotic activity of hesperidin against dimethylnitrosamine-induced liver fibrosis in rats. Naunyn-Schmiedeberg's Archives of Pharmacology 387, 559-567.
Esmaeili, M.A., Alilou, M., 2014. Naringenin attenuates CCl4-induced hepatic inflammation by the activation of an Nrf2-mediated pathway in rats. Clinical and Experimental Pharmacology and Physiology 41, 416-422.
Goldwasser, J., Cohen, P.Y., Yang, E., Balaguer, P., Yarmush, M.L., Nahmias, Y., 2010. Transcriptional regulation of human and rat hepatic lipid metabolism by the grapefruit flavonoid naringenin: Role of PPARα, PPARγ and LXRα. PLoS ONE 5.
González-Gallego, J., Sánchez-Campos, S., Tuñón, M.J., 2007. Anti-inflammatory properties of dietary flavonoids. Nutricion Hospitalaria 22, 287-293.
Hoek-van den Hil, E.F., van Schothorst, E.M., van der Stelt, I., Swarts, H.J.M., van Vliet, M., Amolo, T., Vervoort, J.J.M., Venema, D., Hollman, P.C.H., Rietjens, I.M.C.M., Keijer, J., 2015. Direct comparison of metabolic health effects of the flavonoids quercetin, hesperetin, epicatechin, apigenin and anthocyanins in high-fat-diet-fed mice. Genes and Nutrition 10.
Hu, L., Li, L., Xu, D., Xia, X., Pi, R., Wang, W., Du, H., Song, E., Song, Y., 2014. Protective effects of neohesperidin dihydrochalcone against carbon tetrachloride-induced oxidative damage in vivo and in vitro. Chemico-Biological Interactions 213, 51-59.
Huong, D.T.T., Takahashi, Y., Ide, T., 2006. Activity and mRNA levels of enzymes involved in hepatic fatty acid oxidation in mice fed citrus flavonoids. Nutrition 22, 546-552.
Iio, A., Ohguchi, K., Iinuma, M., Nozawa, Y., Ito, M., 2012. Hesperetin upregulates ABCA1 expression and promotes cholesterol efflux from THP-1 macrophages. Journal of Natural Products 75, 563-566.
Jeon, S.M., Bok, S.H., Jang, M.K., Kim, Y.H., Nam, K.T., Jeong, T.S., Park, Y.B., Choi, M.S., 2002. Comparison of antioxidant effects of naringin and probucol in cholesterol-fed rabbits. Clinica Chimica Acta 317, 181-190.
Ji, Y.K., Eun, H.H., Dong, W.S., Tae, C.J., Eung, S.L., Woo, E.R., Hye, G.J., 2004. Suppression of CYP1A1 expression by naringenin in murine Hepa-1c1c7 cells. Archives of Pharmacal Research 27, 857-862.
Jung, U.J., Lee, M.K., Park, Y.B., Kang, M.A., Choi, M.S., 2006. Effect of citrus flavonoids on lipid metabolism and glucose-regulating enzyme mRNA levels in type-2 diabetic mice. International Journal of Biochemistry and Cell Biology 38, 1134-1145.
Kannappan, S., Palanisamy, N., Anuradha, C.V., 2010. Suppression of hepatic oxidative events and regulation of eNOS expression in the liver by naringenin in fructose-administered rats. European Journal of Pharmacology 645, 177-184.
Kapoor, R., Kakkar, P., 2014. Naringenin accords hepatoprotection from streptozotocin induced diabetes in vivo by modulating mitochondrial dysfunction and apoptotic signaling cascade. Toxicology Reports 1, 569-581.
Kapoor, R., Rizvi, F., Kakkar, P., 2013. Naringenin prevents high glucose-induced mitochondria-mediated apoptosis involving AIF, Endo-G and caspases. Apoptosis 18, 9-27.
Ke, J.Y., Kliewer, K.L., Hamad, E.M., Cole, R.M., Powell, K.A., Andridge, R.R., Straka, S.R., Yee, L.D., Belury, M.A., 2015. The flavonoid, naringenin, decreases adipose tissue mass and attenuates ovariectomy-associated metabolic disturbances in mice. Nutrition and Metabolism 12.
Lee, C.H., Jeong, T.S., Choi, Y.K., Hyun, B.H., Oh, G.T., Kim, E.H., Kim, J.R., Han, J.I., Bok, S.H., 2001. Anti-atherogenic effect of citrus flavonoids, naringin and naringenin, associated with hepatic ACAT and aortic VCAM-1 and MCP-1 in high cholesterol-fed rabbits. Biochemical and Biophysical Research Communications 284, 681-688.
Lee, K.H., Yeh, M.H., Kao, S.T., Hung, C.M., Liu, C.J., Huang, Y.Y., Yeh, C.C., 2010. The inhibitory effect of hesperidin on tumor cell invasiveness occurs via suppression of activator protein 1 and nuclear factor-kappaB in human hepatocellular carcinoma cells. Toxicology Letters 194, 42-49.
Leray, V., Freuchet, B., Le Bloc'h, J., Jeusette, I., Torre, C., Nguyen, P., 2011. Effect of citrus polyphenol- and curcumin-supplemented diet on inflammatory state in obese cats. The British journal of nutrition 106 Suppl 1, S198-201.
Lin, C.M., Chang, H., Li, S.Y., Wu, I.H., Chiu, J.H., 2006. Chrysin inhibits lipopolysaccharide-induced angiogenesis via down-regulation of VEGF/VEGFR2(KDR) and IL-6/IL-6R pathways. Planta Medica 72, 708-714.
Lu, H.L., Qian, M.Z., 2004. Influences of hesperidin on the regulation of serum lipids levels by simvastatin and CYP4503A mRNA expression. Chinese Pharmacological Bulletin 20, 330-334.
Lu, Y., Xi, W., Ding, X., Fan, S., Zhang, Y., Jiang, D., Li, Y., Huang, C., Zhou, Z., 2013. Citrange fruit extracts alleviate obesity-associated metabolic disorder in high-fat diet-induced obese C57BL/6 mouse. International Journal of Molecular Sciences 14, 23736-23750.
Mitsuzumi, H., Yasuda, A., Arai, N., Sadakiyo, T., Kubota, M., 2011. Glucosyl hesperidin lowers serum triglyceride level in the rats fed a high-fat diet through the reduction of hepatic triglyceride and cholesteryl ester. Japanese Pharmacology and Therapeutics 39, 727-740.
Morin, B., Nichols, L.A., Zalasky, K.M., Davis, J.W., Manthey, J.A., Holland, L.J., 2008. The citrus flavonoids hesperetin and nobiletin differentially regulate low density lipoprotein receptor gene transcription in HepG2 liver cells. Journal of Nutrition 138, 1274-1281.
Nichols, L.A., Jackson, D.E., Manthey, J.A., Shukla, S.D., Holland, L.J., 2011. Citrus flavonoids repress the mRNA for stearoyl-CoA desaturase, a key enzyme in lipid synthesis and obesity control, in rat primary hepatocytes. Lipids in Health and Disease 10.
Ohara, T., Muroyama, K., Yamamoto, Y., Murosaki, S., 2015. A combination of glucosyl hesperidin and caffeine exhibits an anti-obesity effect by inhibition of hepatic lipogenesis in mice. Phytotherapy Research 29, 310-316.
Pu, P., Gao, D.M., Mohamed, S., Chen, J., Zhang, J., Zhou, X.Y., Zhou, N.J., Xie, J., Jiang, H., 2012. Naringin ameliorates metabolic syndrome by activating AMP-activated protein kinase in mice fed a high-fat diet. Archives of Biochemistry and Biophysics 518, 61-70.
Pérez-Vargas, J.E., Zarco, N., Shibayama, M., Segovia, J., Tsutsumi, V., Muriel, P., 2014. Hesperidin prevents liver fibrosis in rats by decreasing the expression of nuclear factor-κB, transforming growth factor-β and connective tissue growth factor. Pharmacology 94, 80-89.
Ueng, Y.F., Chang, Y.L., Oda, Y., Park, S.S., Liao, J.F., Lin, M.F., Chen, C.F., 1999. In vitro and in vivo effects of naringin on cytochrome P450-dependent monooxygenase in mouse liver. Life Sciences 65, 2591-2602.
Wang, X., Hasegawa, J., Kitamura, Y., Wang, Z., Matsuda, A., Shinoda, W., Miura, N., Kimura, K., 2011. Effects of hesperidin on the progression of hypercholesterolemia and fatty liver induced by high-cholesterol diet in rats. Journal of Pharmacological Sciences 117, 129-138.
Yeh, M.H., Kao, S.T., Hung, C.M., Liu, C.J., Lee, K.H., Yeh, C.C., 2009. Hesperidin inhibited acetaldehyde-induced matrix metalloproteinase-9 gene expression in human hepatocellular carcinoma cells. Toxicology Letters 184, 204-210.
Zar Kalai, F., Han, J., Ksouri, R., El Omri, A., Abdelly, C., Isoda, H., 2013. Antiobesity effects of an edible halophyte Nitraria retusa Forssk in 3T3-L1 preadipocyte differentiation and in C57B6J/L mice fed a high fat diet-induced obesity. Evidence-based Complementary and Alternative Medicine 2013.
