# Supplementary material for: Hesperidin and Naringin Improve Broiler Meat Fatty Acid Profile and Modulate the Expression of Genes Involved in Fatty Acid β-oxidation and Antioxidant Defense in a Dose Dependent Manner
Source: Foods. 2021 Mar 31;10(4):739. doi: 10.3390/foods10040739 (PMC8065613; doi:10.3390/foods10040739)
Supplement: Supplementary file 1 [file foods-10-00739-s001.zip › supplementary_Table S2.xlsx]

## Sheet: Sheet1
Supplementary Table S2: Effects of hesperidin (E), naringin (N) and vitamin E (VE) on mean expression of selected genes included in the qPCR array assay, involved in lipid metabolism, antioxidant defense and anti-inflammatory immune regulation. Expression is relative to the control group. Significance of hesperidin (E), naringin(N) and vitamin E (VE) treatment effects (P-value) and linear dose re…
	Treatment Mean ± SEM						P value			P-linear
Gene	C	E1	E2	N1	N2	VE	E	N	VE	C/E1/E2	C/N2/N2
CAT	1±0.09	1.10±0.10	0.95±0.10	1.05±0.08	1.05±0.09	0.87±0.14	NS	NS	NS	NS	NS
DIO1	1±0.17	1.08±0.11	0.64±0.08	0.80±0.10	1.05±0.45		NS	NS	NS	NS	NS
DIO2	1±0.11	1.09±0.09	1.38±0.55	0.91±0.08	1.11±0.18	1.24±0.29	NS	NS	NS	NS	NS
GPX1	1±0.11	1.20±0.14	1.34±0.29	1.33±0.13	1.35±0.08	0.99±0.29	NS	NS	NS	NS	NS
GPX4	1±0.34	0.79±0.09	0.62±0.09	0.71±0.06	0.86±0.11	0.90±0.18	NS	NS	NS	NS	NS
GSR	1±0.06a	1.28±0.07	1.26±0.16	1.39±0.09	1.67±0.34b	1.14±0.07	NS	*	NS	NS	**
SOD1	1±0.05	0.98±0.14	0.95±0.08	0.96±0.05	1.13±0.05	1.03±0.05	NS	NS	NS	NS	NS
SOD2	1±0.23	0.98±0.17	0.97±0.07	0.96±0.02	0.99±0.09	1.22±0.25	NS	NS	NS	NS	NS
SOD3	1±0.47	0.86±0.21	0.66±0.04	0.60±0.11	1.06±0.30	0.88±0.28	NS	NS	NS	NS	NS
TXNRD1	1±0.10	1.35±0.33	1.26±0.20	1.11±0.10	1.18±0.16	1.05±0.13	NS	NS	NS	NS	NS
TXNRD2	1±0.41	2.99±2.24	3.90±1.47	3.11±1.71	1.80±0.60	1.72±0.20	NS	NS	NS	NS	NS
BCL2	1±0.17	1.11±0.15	0.99±0.17	0.97±0.14	0.80±0.16	1.00±0.12	NS	NS	NS	NS	NS
CASP3	1±0.08	1.04±0.10	0.99±0.08	0.89±0.07	1.10±0.03	0.87±0.17	NS	NS	NS	NS	NS
CASP8	1±0.33	1.35±0.32	1.07±0.24	1.12±0.30	1.12±0.13	1.11±0.17	NS	NS	NS	NS	NS
CASP9	1±0.13	1.40±0.27	1.29±0.32	1.03±0.16	1.10±0.20	0.83±0.04	NS	NS	NS	NS	NS
TMBIM1	1±0.09	1.30±0.20	1.12±0.20	1.35±0.25	1.16±0.17	1.34±0.20	NS	NS	NS	NS	NS
ACOX1	1±0.12a	1.26±0.10	1.10±0.19	1.61±0.31b	1.13±0.06	0.91±0.03	NS	*	NS	NS	NS
CPT1A	1±0.24	1.03±0.16	1.07±0.11	2.24±1.26	1.29±0.19	0.84±0.06	NS	NS	NS	NS	NS
FASN	1±0.08	1.20±0.11	1.01±0.11	0.95±0.12	1.21±0.04	1.07±0.05	NS	NS	NS	NS	NS
PPARA	1±0.47	0.73±0.36	1.18±0.35	0.22±0.13a	2.25±0.66b	1.36±0.52	NS	*	NS	NS	^
PPARG	1±0.18	1.09±0.16	1.01±0.15	0.99±0.16	0.79±0.13	1.02±0.12	NS	NS	NS	NS	NS
PPARGC1A	1±0.13	0.90±0.10	1.08±0.12	1.21±0.14	1.01±0.08	0.90±0.15	NS	NS	NS	NS	NS
SCD	1±0.19	1.49±0.36	1.51±0.29	1.96±0.41	1.60±0.21	1.30±0.21	NS	NS	NS	NS	NS
SREBF1	1±0.24	1.35±0.23	1.01±0.29	1.02±0.13	1.19±0.39	1.26±0.28	NS	NS	NS	NS	NS
LDLR	1±0.24	0.88±0.15	1.20±0.26	1.35±0.22	1.23±0.24	1.11±0.37	NS	NS	NS	NS	NS
LPL	1±0.06	1.16±0.18	1.04±0.14	1.29±0.11	0.93±0.24	0.73±0.16	NS	NS	NS	NS	NS
ACACA	1±0.15	1.22±0.18	0.89±0.19	0.87±0.13	1.06±0.25	1.14±0.23	NS	NS	NS	NS	NS
GCK	1±0.07	1.20±0.09	0.94±0.13	0.93±0.11	1.19±0.07	1.03±0.06	NS	NS	NS	NS	NS
IL10	1±0.20	1.44±0.23	1.02±0.10	1.15±0.07	1.31±0.18	1.13±0.23	NS	NS	NS	NS	NS
IL1B	1±0.19	1.07±0.14	1.03±0.17	0.99±0.16	0.79±0.15	1.06±0.15	NS	NS	NS	NS	NS
IL2	1±0.12	1.28±0.13	1.12±0.09	1.14±0.05	1.14±0.15	0.93±0.20	NS	NS	NS	NS	NS
IL6	1±0.39	0.97±0.22	0.77±0.23	0.76±0.38	0.62±0.18	0.74±0.20	NS	NS	NS	NS	NS
LITAF	1±0.10	0.89±0.06	0.84±0.07	0.86±0.03	0.93±0.11	0.86±0.20	NS	NS	NS	NS	NS
NOS2	1±0.16	0.98±0.11	0.79±0.13	0.79±0.10	1.02±0.05	0.89±0.06	NS	NS	NS	NS	NS
PTGS2	1±0.10	1.23±0.18	1.09±0.18	0.95±0.09	0.96±0.12	1.16±0.20	NS	NS	NS	NS	NS
SMAD3	1±0.16	1.17±0.08	1.04±0.08	1.05±0.12	1.30±0.10	1.11±0.04	NS	NS	NS	NS	NS
